# Supplementary material for: Pretreatment Lactate Dehydrogenase-to-Albumin Ratio and Clinical Outcomes in Extensive-Stage Small Cell Lung Cancer: A Multicenter Real-World Study
Source: J Clin Med. 2026 Apr 28;15(9):3353. doi: 10.3390/jcm15093353 (PMC13163826; doi:10.3390/jcm15093353)
Supplement: Supplementary file 1 [file jcm-15-03353-s001.zip]

Archive with 1 entries (1 files):
- jcm-4241863-supplementary.pdf
